# Supplementary material for: Demographic aspects of first names
Source: Sci Data. 2018 Mar 6;5:180025. doi: 10.1038/sdata.2018.25 (PMC5839157; doi:10.1038/sdata.2018.25)
Supplement: Supplementary file 1 [file sdata201825-isa1.zip]

Archive with 3 entries (3 files):
- i_Investigation.txt
- s_study_Tzioumis.txt
- a_assay_Tzioumis.txt
