# Supplementary material for: Demographic aspects of first names
Source: Sci Data. 2018 Mar 6;5:180025. doi: 10.1038/sdata.2018.25 (PMC5839157; doi:10.1038/sdata.2018.25)
Supplement: Supplementary file 1 [file sdata201825-isa1.zip › i_Investigation.txt]

# Investigation File generated for Scientific Data with Investigation File Authoring Tool version 0.1.0 on 25/01/2018 - This metadata file is CC0
ONTOLOGY SOURCE REFERENCE
Term Source Name	IAO	GAZ	ERO	EFO	NCIT	OBI
Term Source File	http://data.bioontology.org/ontologies/IAO	http://data.bioontology.org/ontologies/GAZ	http://data.bioontology.org/ontologies/ERO	http://data.bioontology.org/ontologies/EFO	http://data.bioontology.org/ontologies/NCIT	http://data.bioontology.org/ontologies/OBI
Term Source Version	2015-02-23	$Revision: 1.512 $	2013-08-02	2.89	17.06d	2014-08-18
Term Source Description	Information Artifact Ontology	Gazetteer	Eagle-I Research Resource Ontology	Experimental Factor Ontology	National Cancer Institute Thesaurus	Ontology for Biomedical Investigations
INVESTIGATION
Investigation Identifier
Investigation Title
Investigation Description
Investigation Submission Date
Investigation Public Release Date
INVESTIGATION PUBLICATIONS
Investigation PubMed ID
Investigation Publication DOI
Investigation Publication Author List
Investigation Publication Title
Investigation Publication Status
Investigation Publication Status Term Accession Number
Investigation Publication Status Term Source REF
INVESTIGATION CONTACTS
Investigation Person Last Name
Investigation Person Mid Initials
Investigation Person First Name
Investigation Person Address
Investigation Person Phone
Investigation Person Fax
Investigation Person Email
Investigation Person Affiliation
Investigation Person Roles
Investigation Person Roles Term Accession Number
Investigation Person Roles Term Source REF
STUDY
Study Identifier	10.1038/sdata.2018.25
Study Title	Demographic aspects of first names
Study Submission Date	12/06/2017
Study Public Release Date	06/03/2018
Study Description	http://www.nature.com/articles/sdata201825#abstract
Study File Name	s_study_Tzioumis.txt
Comment[Subject Keywords]	//;//
Comment[Manuscript Licence]	CC BY-4.0
Comment[Experimental Metadata Licence]	CC0
Comment[Supplementary Information File Name]	
Comment[Supplementary Information File Type]	x-zip-compressed
Comment[Supplementary Information File URL]	http://www.nature.com/articles/sdata201825#supplementary-information
Comment[Data Repository]	Harvard Dataverse
Comment[Data Record Accession]	doi:10.7910/DVN/TYJKEZ
Comment[Data Record URI]	http://doi.org/10.7910/DVN/TYJKEZ
STUDY DESIGN DESCRIPTORS
Study Design Type	data integration objective
Study Design Type Term Accession Number	ERO:0100092
Study Design Type Term Source REF	ERO
STUDY PUBLICATIONS
Study PubMed ID
Study Publication DOI
Study Publication Author List
Study Publication Title
Study Publication Status
Study Publication Status Term Accession Number
Study Publication Status Term Source REF
STUDY FACTORS
Study Factor Name	ethnic group
Study Factor Type	ethnic group
Study Factor Type Term Accession Number	http://www.ebi.ac.uk/efo/EFO_0001799
Study Factor Type Term Source REF	EFO
STUDY ASSAYS
Study Assay Measurement Type	First Name
Study Assay Measurement Type Term Accession Number	NCIT:C40974
Study Assay Measurement Type Term Source REF	NCIT
Study Assay Technology Type	digital curation
Study Assay Technology Type Term Accession Number	OBI:0302914
Study Assay Technology Type Term Source REF	OBI
Study Assay Technology Platform	""
Study Assay File Name	a_assay_Tzioumis.txt
STUDY PROTOCOLS
Study Protocol Name	Data sources	Categories for race and ethnicity	Editing steps	Finalizing the first name list	Additional information on the data merging methodology
Study Protocol Type	selection	protocol	quality control	data transformation	protocol
Study Protocol Type Term Accession Number	OBI:0001928	OBI:0000272	ERO:0001219	OBI:0200000	OBI:0000272
Study Protocol Type Term Source REF	OBI	OBI	ERO	OBI	OBI
Study Protocol Description					
Study Protocol URI	""	""	""	""	""
Study Protocol Version					
Study Protocol Parameters Name	""	""	""	""	""
Study Protocol Parameters Name Term Accession Number	""	""	""	""	""
Study Protocol Parameters Name Term Source REF	""	""	""	""	""
Study Protocol Components Name	""	""	""	""	""
Study Protocol Components Type	""	""	""	""	""
Study Protocol Components Type Term Accession Number	""	""	""	""	""
Study Protocol Components Type Term Source REF	""	""	""	""	""
STUDY CONTACTS
Study Person Last Name	Tzioumis
Study Person First Name	Konstantinos
Study Person Mid Initials	
Study Person Email	kostas.tzioumis@occ.treas.gov
Study Person Phone	
Study Person Fax	
Study Person Address	
Study Person Affiliation	Office of the Comptroller of the Currency (OCC), 400 7th Street SW, Washington, D.C. 20219, USA
Study Person Roles	
Study Person Roles Term Accession Number	
Study Person Roles Term Source REF	
Comment[Study Person ORCID]	
Comment[Funder]	
Comment[FundRef ID]	
Comment[Funder Term Source REF]	
Comment[Grant Identifier]	
