# Supplementary material for: Demographic aspects of first names
Source: Sci Data. 2018 Mar 6;5:180025. doi: 10.1038/sdata.2018.25 (PMC5839157; doi:10.1038/sdata.2018.25)
Supplement: Supplementary file 1 [file sdata201825-isa1.zip › s_study_Tzioumis.txt]

Source Name	Material Type	Term Source REF	Term Accession Number	Characteristics[geographical location]	Term Source REF	Term Accession Number	Protocol REF	Sample Name	Factor Value[ethnic group]	Term Source REF	Term Accession Number
mortgage applications dataset	data set	IAO	IAO:0000100	United States of America	GAZ	GAZ:00002459	Data sources	mortgage applications from a lender in 2010	Hispanic	EFO	EFO:0003169
mortgage applications dataset	data set	IAO	IAO:0000100	United States of America	GAZ	GAZ:00002459	Data sources	merged dataset between HMDA and DataQuick	Hispanic	EFO	EFO:0003169
mortgage applications dataset	data set	IAO	IAO:0000100	United States of America	GAZ	GAZ:00002459	Data sources	mortgage applications from a subprime lender in 2007	Hispanic	EFO	EFO:0003169
