# Supplementary material for: Demographic aspects of first names
Source: Sci Data. 2018 Mar 6;5:180025. doi: 10.1038/sdata.2018.25 (PMC5839157; doi:10.1038/sdata.2018.25)
Supplement: Supplementary file 1 [file sdata201825-isa1.zip › a_assay_Tzioumis.txt]

Sample Name	Protocol REF	Protocol REF	Protocol REF	Protocol REF	Assay Name	Raw Data File	Comment[Data Repository]	Comment[Data Record Accession]	Comment[Data Record URI]	Factor Value[ethnic group]	Term Source REF	Term Accession Number
mortgage applications from a lender in 2010	Categories for race and ethnicity	Editing steps	Finalizing the first name list	Additional information on the data merging methodology	mortgage applications from a lender in 2010	firstnames.xlsx	Harvard Dataverse	doi:10.7910/DVN/TYJKEZ	http://doi.org/10.7910/DVN/TYJKEZ	Hispanic	EFO	EFO:0003169
merged dataset between HMDA and DataQuick	Categories for race and ethnicity	Editing steps	Finalizing the first name list	Additional information on the data merging methodology	merged dataset between HMDA and DataQuick	firstnames.xlsx	Harvard Dataverse	doi:10.7910/DVN/TYJKEZ	http://doi.org/10.7910/DVN/TYJKEZ	Hispanic	EFO	EFO:0003169
mortgage applications from a subprime lender in 2007	Categories for race and ethnicity	Editing steps	Finalizing the first name list	Additional information on the data merging methodology	mortgage applications from a subprime lender in 2007	firstnames.xlsx	Harvard Dataverse	doi:10.7910/DVN/TYJKEZ	http://doi.org/10.7910/DVN/TYJKEZ	Hispanic	EFO	EFO:0003169
